# Supplementary material for: A Participatory Framework for Plain Language Clinical Management Guideline Development
Source: Int J Environ Res Public Health. 2022 Oct 19;19(20):13506. doi: 10.3390/ijerph192013506 (PMC9603256; doi:10.3390/ijerph192013506)
Supplement: Supplementary file 1 [file ijerph-19-13506-s001.zip]

Archive with 1 entries (1 files):
- ijerph-1865738-supplementary.pdf
